# Supplementary material for: Clinical, Histological, and HPV-Related Factors Associated to Diffuse Presentation of Exophytic Nasal Papillomas
Source: J Clin Med. 2024 Nov 5;13(22):6638. doi: 10.3390/jcm13226638 (PMC11594321; doi:10.3390/jcm13226638)
Supplement: Supplementary file 1 [file jcm-13-06638-s001.zip]

Archive with 1 entries (1 files):
- jcm-3241855-supplementary.pdf
